# Supplementary material for: Effects of Housing and Environmental Enrichment on Performance, Welfare, and Air Quality in Fattening Pigs
Source: Animals (Basel). 2026 Feb 12;16(4):580. doi: 10.3390/ani16040580 (PMC12937388; doi:10.3390/ani16040580)
Supplement: Supplementary file 1 [file animals-16-00580-s001.zip]

Archive with 1 entries (1 files):
- animals-4081861-supplementary.pdf
